# Supplementary material for: A Central Edge Selection Based Overlapping Community Detection Algorithm for the Detection of Overlapping Structures in Protein–Protein Interaction Networks
Source: Molecules. 2018 Oct 13;23(10):2633. doi: 10.3390/molecules23102633 (PMC6222769; doi:10.3390/molecules23102633)
Supplement: Supplementary file 1 [file molecules-23-02633-s001.zip]

Archive with 3 entries (3 files):
- supplementary figure s1-s3.pdf
- supplementary Table s1.xlsx
- supplementary Table s2.xlsx
