# Supplementary material for: A Central Edge Selection Based Overlapping Community Detection Algorithm for the Detection of Overlapping Structures in Protein–Protein Interaction Networks
Source: Molecules. 2018 Oct 13;23(10):2633. doi: 10.3390/molecules23102633 (PMC6222769; doi:10.3390/molecules23102633)
Supplement: Supplementary file 1 [file molecules-23-02633-s001.zip › supplementary Table s1.xlsx]

## Sheet: M. musculus
CES						CNS						CPM						LC
GROUP_NUM	ECN	BP	MF	CC		GROUP_NUM	ECN	BP	MF	CC		GROUP_NUM	ECN	BP	MF	CC		GROUP_NUM	NODE_NUM	BP	MF	CC
1	146	8.30783e-14	7.0286e-11	2.07689e-08		1	29	2.4019e-13	1.59433e-06	5.15256e-18		1	6	8.02372e-15	2.28759e-17	6.77115e-14		1	9	5.53552e-11	1.00816e-06	9.22081e-08
2	47	1.63678e-12	7.32349e-06	1.0674e-16		2	46	1.00065e-08	1.74552e-05	4.07391e-05		2	11	1.53021e-11	5.14523e-17	1.48048e-07		2	25	6.91704e-10	1.23154e-06	7.32166e-07
3	24	1.03893e-09	6.16945e-10	1.10214e-13		3	18	1.25312e-08	4.93067e-09	5.56808e-09		3	5	1.38554e-10	0.00237057	4.44864e-08		3	11	1.67326e-09	3.65618e-07	1.24502e-07
4	3	1.97642e-08	0.000275248	7.07322e-07		4	3	1.97642e-08	0.000275248	7.07322e-07		4	4	5.63486e-10	0.00147131	1.78124e-06		4	17	3.26454e-09	0.00044941	3.58762e-09
5	4	2.15871e-08	0.00322305	1.85584e-06		5	17	1.36538e-07	6.06723e-05	1.91441e-05		5	6	1.20887e-09	2.67124e-05	0.00386809		5	10	1.26395e-08	7.28286e-06	0.00125241
6	65	2.34305e-08	5.3302e-06	2.95806e-07		6	11	1.72564e-07	0.000182036	0.00202881		6	5	2.01194e-09	7.49935e-11	1.76838e-08		6	30	1.35075e-08	2.1171e-19	1.76364e-11
7	19	3.0047e-08	1.1826e-08	1.9935e-08		7	12	2.14412e-07	0.000113071	1.11171e-05		7	12	3.09102e-09	0.000123824	7.96692e-08		7	4	2.15871e-08	0.00322305	1.85584e-06
8	22	5.55203e-08	2.99944e-07	0.000128909		8	13	3.16027e-07	0.00511447	0.0104148		8	5	3.40544e-09	2.09166e-09	7.53953e-08		8	14	3.05687e-08	0.000471139	4.84962e-05
9	18	2.03231e-07	8.16755e-05	2.20836e-05		9	18	3.56731e-07	1.17387e-07	3.75937e-06		9	7	5.12932e-09	5.74341e-06	8.76019e-09		9	10	6.6081e-08	1.21674e-06	1.09167e-05
10	12	2.14412e-07	0.000113071	1.11171e-05		10	33	3.90125e-07	1.00275e-06	1.44562e-05		10	3	6.32844e-09	0.000186294	7.22329e-05		10	12	6.91555e-08	1.29079e-06	6.4722e-10
11	13	3.16027e-07	0.00511447	0.0104148		11	15	5.14479e-07	0.000599424	0.000315821		11	9	8.18367e-09	4.13223e-10	1.24634e-09		11	15	8.44995e-08	1.46071e-05	2.00317e-05
12	14	5.27478e-07	0.000454426	0.000263558		12	20	7.45516e-07	1.74897e-05	5.32011e-07		12	4	2.52804e-08	1.55978e-05	4.31801e-05		12	7	1.59318e-07	1.98011e-05	5.20669e-06
13	35	5.90463e-07	5.11259e-05	2.80268e-05		13	7	7.8236e-07	6.89446e-05	2.10402e-05		13	7	3.95904e-08	1.46208e-07	0.00201192		13	7	1.98787e-07	2.12685e-07	9.99677e-05
14	17	6.00763e-07	0.00011329	1.60586e-08		14	43	8.39536e-07	2.13467e-10	6.29333e-05		14	5	1.03537e-07	1.40967e-09	3.81159e-09		14	8	2.55939e-07	0.000119282	1.03187e-05
15	2	6.88588e-07	1.60777e-05	1.08328e-06		15	43	8.39536e-07	2.13467e-10	6.29333e-05		15	4	1.1698e-07	1.78228e-06	5.12948e-05		15	15	2.58136e-07	0.000763784	4.08334e-06
16	12	7.23014e-07	3.3904e-05	9.73329e-08		16	21	9.22739e-07	5.55094e-05	4.68345e-07		16	3	1.4599e-07	5.63948e-05	1.47657e-06		16	20	8.16647e-07	8.93597e-11	5.19056e-11
17	63	9.3894e-07	3.58777e-08	4.14721e-08		17	59	1.03325e-06	0.000170466	1.09875e-06		17	3	5.81985e-07	0.000561007	8.10097e-05		17	9	9.70631e-07	8.25441e-06	2.32724e-06
18	7	1.21012e-06	1.32043e-06	4.68349e-05		18	15	1.23403e-06	6.39154e-05	7.86731e-05		18	3	6.07424e-07	0.000783894	0.000112108		18	9	1.27769e-06	0.000273921	4.6763e-05
19	19	1.44322e-06	4.80258e-05	0.000126888		19	17	2.72662e-06	4.84268e-08	1.79448e-08		19	3	6.86933e-07	0.000146291	0.00127968		19	15	1.28291e-06	0.00038918	NA
20	9	1.49794e-06	0.00237057	9.63832e-06		20	6	4.71978e-06	0.00183616	7.56452e-05		20	5	7.22967e-07	0.00182367	0.00314374		20	5	1.70122e-06	0.0119108	0.000536853
21	2	2.23229e-06	2.74943e-05	5.74464e-06		21	15	7.41516e-06	0.000417142	4.77009e-06		21	3	9.19686e-07	0.000896914	0.000112108		21	7	1.71492e-06	4.11944e-06	3.86435e-06
22	24	2.75149e-06	6.58121e-10	2.02768e-06		22	39	7.9864e-06	0.00011014	3.25833e-05		22	3	9.3321e-07	4.69761e-05	0.00174224		22	13	2.10941e-06	0.00107252	0.00015104
23	17	3.69613e-06	8.58723e-09	6.2169e-07		23	12	8.58429e-06	0.00013172	0.000808846		23	3	1.1367e-06	0.000195328	0.00145201		23	8	2.16721e-06	0.00146832	0.0026606
24	37	3.93239e-06	1.58935e-05	1.79115e-05		24	11	1.33531e-05	0.00238173	0.00201192		24	4	1.21454e-06	4.6067e-05	1.85584e-06		24	7	2.23229e-06	0.00161275	0.0119728
25	4	4.61263e-06	0.00023171	4.31801e-05		25	7	1.34723e-05	0.00248409	0.00109609		25	4	1.58145e-06	0.00177314	0.000135639		25	7	2.83303e-06	5.66767e-06	4.0445e-05
26	7	4.71978e-06	0.00183616	7.56452e-05		26	7	1.61925e-05	2.67124e-05	1.52055e-05		26	3	3.11693e-06	0.00199175	0.00174224		26	5	3.23755e-06	1.78228e-06	4.30052e-06
27	4	4.73536e-06	0.000783894	0.000536853		27	7	2.10289e-05	0.00397981	0.000272381		27	3	9.99307e-06	1.83658e-06	4.56872e-06		27	6	3.23755e-06	NA	1.54664e-06
28	36	5.43359e-06	7.58566e-05	2.40353e-05		28	12	2.76015e-05	3.45061e-05	0.00181742		28	4	1.01905e-05	0.00147131	4.96162e-05		28	7	3.36857e-06	8.52754e-10	7.73543e-07
29	14	5.83782e-06	0.000358048	3.75433e-06		29	8	3.32323e-05	0.000108061	1.08118e-05		29	3	2.22788e-05	0.00241821	0.00127968		29	6	3.50679e-06	5.27904e-06	0.00149334
30	14	6.79415e-06	0.000402479	5.4416e-08		30	15	4.0206e-05	0.000517492	0.000794952		30	4	3.16114e-05	2.73024e-08	0.000414015		30	20	3.83721e-06	3.67177e-05	1.03472e-05
31	13	7.27803e-06	5.65928e-05	0.000519696		31	15	4.27913e-05	2.24635e-05	0.00134099		31	3	3.4434e-05	0.00241821	0.000637422		31	10	4.44994e-06	0.00178817	0.00290212
32	3	7.43945e-06	0.000948834	0.00164569		32	5	9.23533e-05	0.00284414	0.0026606		32	4	4.04482e-05	0.00131014	0.000506478		32	10	4.61263e-06	NA	0.00560548
33	5	7.68358e-06	5.5606e-06	0.000412565		33	9	0.000111109	9.44045e-06	2.57698e-06		33	3	5.88443e-05	0.00170737	0.00174224		33	9	4.76513e-06	NA	0.000827578
34	11	1.06697e-05	0.000246709	0.000124055		34	14	0.000220757	0.000369249	0.000605437		34	3	7.6314e-05	0.00199175	0.00174224		34	6	6.11208e-06	NA	0.000150781
35	3	1.24891e-05	0.000948834	0.00106501		35	4	0.000221163	0.00132824	0.000473757		35	3	7.92022e-05	0.00170737	0.000637422		35	5	6.18754e-06	0.00950798	0.00145201
36	9	1.27975e-05	3.03683e-06	4.63662e-06		36	6	0.000333818	5.10433e-05	5.70648e-06		36	4	8.36348e-05	NA	7.51028e-05		36	6	8.23291e-06	0.000624691	2.30143e-05
37	7	1.34723e-05	0.00248409	0.00109609		37	14	0.00045875	0.00149848	0.000732017		37	3	0.00017954	0.00142295	3.12747e-06		37	5	8.76281e-06	0.000725861	0.00193559
38	2	1.45819e-05	0.00833428	0.00106501		38	2	0.000474361	0.00398595	0.0006779		38	3	0.000197827	0.000101682	0.000432536		38	10	9.76974e-06	7.89078e-05	0.00319195
39	14	1.8374e-05	9.10127e-06	0.00531477		39	14	0.000691505	7.18456e-06	1.91111e-05		39	3	0.000211509	0.00241821	0.000103437		39	5	1.01905e-05	0.00177314	0.00232237
40	19	2.76015e-05	0.000622774	0.00435034		40	5	0.00142247	0.00142295	0.00188734		40	3	0.000475442	8.97914e-05	0.00174224		40	13	1.05633e-05	0.00077906	2.6172e-05
41	12	3.43348e-05	1.98011e-05	5.40851e-06		41	4	0.00170681	0.000896914	0.00246758		41	4	0.00189623	0.00246539	0.00193559		41	5	1.10578e-05	8.91424e-07	7.73543e-07
42	8	3.65207e-05	0.00464168	0.000380264		42	4	0.0020857	0.0020864	0.00270904								42	7	1.10695e-05	0.00511532	0.00232237
43	21	3.73917e-05	2.5912e-05	0.000437051		43	7	0.00355298	0.00284414	0.0026606								43	14	1.12089e-05	5.8097e-07	2.01946e-05
44	23	3.986e-05	2.30824e-05	4.70504e-05														44	10	1.14224e-05	2.21023e-05	0.000165815
45	15	4.0206e-05	0.000517492	0.000794952														45	6	1.23957e-05	0.00237057	1.18403e-05
46	6	4.7621e-05	0.00177314	0.000788051														46	13	1.33329e-05	0.000481072	0.000124496
47	5	9.23533e-05	0.00284414	0.0026606														47	16	1.47048e-05	1.06768e-05	2.10589e-06
48	7	0.000106996	1.32043e-06	6.31837e-05														48	13	1.48657e-05	NA	NA
49	26	0.000112097	2.74221e-06	0.00020922														49	7	1.5242e-05	0.000105264	0.00241896
50	3	0.000121609	0.00142295	0.00145201														50	6	1.5242e-05	0.000272109	2.76661e-06
51	3	0.000173028	0.00823431	0.0047863														51	6	1.58636e-05	0.00189686	0.000788051
52	3	0.000179587	0.00559161	0.00145215														52	8	1.61182e-05	0.000978503	5.64197e-06
53	11	0.000235598	2.76198e-05	0.00109739														53	4	1.76243e-05	0.00113855	0.00125859
54	14	0.000242075	0.000146001	4.0766e-07														54	11	1.85806e-05	0.00331738	2.4831e-05
55	7	0.000361453	0.00255702	2.78135e-05														55	16	1.95426e-05	NA	0.00102607
56	4	0.000384759	0.000948834	0.00416001														56	14	2.12496e-05	4.93067e-09	0.000107879
57	5	0.000450894	0.00199175	0.00140071														57	13	2.38323e-05	NA	9.58989e-06
58	14	0.00045875	0.00149848	0.000732017														58	8	2.38323e-05	2.17778e-05	0.000104773
61	2	0.000474361	0.000759229	0.00213054														59	10	2.59947e-05	NA	0.000290765
62	2	0.000474361	0.00398595	0.0006779														60	8	2.66608e-05	1.60442e-05	0.00290233
59	2	0.000474361	0.000806681	0.000532636														61	3	2.79756e-05	0.00132824	0.00116181
60	2	0.000474361	0.0139034	0.000581058														62	16	2.80325e-05	7.06851e-05	2.20836e-05
63	2	0.000474361	NA	0.000532636														63	10	2.82623e-05	0.00107224	0.0007841
64	2	0.000569233	0.0322878	0.00203272														64	6	2.91077e-05	NA	0.002129
65	16	0.00068224	1.30959e-05	3.47556e-05														65	12	2.98235e-05	NA	0.00307244
66	22	0.000727603	0.00204488	3.75433e-05														66	8	3.12765e-05	3.29531e-06	3.16215e-06
67	4	0.00104335	0.00492902	0.000968218														67	10	3.15311e-05	NA	0.000771174
68	2	0.00113817	0.00350844	0.0037734														68	6	3.29789e-05	0.000695329	0.00193559
69	2	0.00113847	0.00816172	0.00614953														69	9	3.72614e-05	2.76928e-05	0.000325194
70	3	0.0013278	0.00388736	0.00164569														70	12	3.75194e-05	0.000145078	5.45703e-05
71	2	0.00137565	0.00204043	0.00150107														71	10	3.82084e-05	0.00331738	NA
72	5	0.00142247	0.000761295	0.00290262														72	10	3.82084e-05	0.000142507	0.00372304
74	4	0.00142247	0.00142295	0.00912421														73	12	4.07691e-05	0.000172091	5.30321e-05
73	5	0.00142247	0.00142295	0.00188734														74	10	4.09025e-05	1.92348e-05	0.000117631
75	4	0.00170681	0.000896914	0.00246758														75	6	4.72428e-05	NA	NA
76	2	0.00170701	2.67962e-06	9.90189e-05														76	4	4.80746e-05	NA	5.49375e-05
77	4	0.0020857	0.0020864	0.00270904														77	6	5.08699e-05	0.00146259	0.00193559
78	2	0.00208615	0.00227645	0.00541598														78	7	5.26911e-05	0.00662625	NA
79	4	0.00227531	0.000896914	0.000208156														79	6	7.4589e-05	0.00189686	9.52502e-05
80	2	0.00227569	2.67962e-06	0.00416001														80	11	7.55395e-05	0.00454706	0.000200106
81	3	0.00284616	0.0013761	0.00256634														81	4	8.25226e-05	0.000106523	0.00193597
82	7	0.00355298	0.00284414	0.0026606														82	8	8.70546e-05	0.00549345	0.00193559
83	4	0.00730516	0.0024675	0.0027116														83	14	8.74768e-05	NA	0.000103862
84	2	0.00823704	0.00398208	1.77263e-06														84	6	0.000101883	NA	0.00068622
85	2	NA	NA	NA														85	12	0.000107073	0.00064002	0.000564077
																		86	10	0.000118616	0.000916978	0.000511205
																		87	6	0.000121609	3.94385e-05	0.000196295
																		88	15	0.000123742	NA	0.000312953
																		89	8	0.00013418	NA	0.00531554
																		90	7	0.000153375	0.00520931	0.0026606
																		91	7	0.000153879	0.0345272	0.000968218
																		92	5	0.000157869	0.000122486	2.65455e-05
																		93	6	0.0001663	0.000161743	0.0028014
																		94	4	0.000168753	1.20409e-05	2.67146e-06
																		95	8	0.00017135	3.0386e-06	7.58056e-08
																		96	6	0.000178817	NA	0.00560548
																		97	9	0.000178817	0.00177314	1.42438e-07
																		98	6	0.000191369	0.00189686	6.57242e-05
																		99	6	0.000191369	2.83491e-06	1.42438e-07
																		100	4	0.000204439	0.00170737	0.00159713
																		101	7	0.000247049	NA	0.000115438
																		102	5	0.000249421	NA	0.00193559
																		103	6	0.000262225	0.00255702	0.00241896
																		104	5	0.000267002	0.00170737	0.00159713
																		105	6	0.000286814	4.44036e-05	0.000388363
																		106	6	0.000315077	0.0020864	0.00193559
																		107	6	0.000379304	0.00544558	0.000173994
																		108	8	0.000390173	0.000651673	0.000342127
																		109	5	0.000425391	0.000283422	0.0030956
																		110	6	0.000426067	0.00237057	0.00241896
																		111	6	0.000457842	0.00270244	0.00102709
																		112	10	0.000463517	0.000356074	0.00338524
																		113	5	0.000495914	0.00284414	0.0026606
																		114	6	0.000509725	0.00227591	0.00232237
																		115	5	0.000530215	0.00184957	6.26273e-05
																		116	4	0.000616669	0.00213533	0.000726322
																		117	6	0.000689442	8.41125e-05	0.0026606
																		118	5	0.000948519	0.000948834	0.00299995
																		119	5	0.00102196	0.000783894	0.00174224
																		120	6	0.00104335	0.00113855	0.000968218
																		121	6	0.00113988	NA	0.00290233
																		122	5	0.00117787	0.00199175	0.00145201
																		123	5	0.00119627	NA	0.00232237
																		124	6	0.00123299	0.000948834	0.00309665
																		125	10	0.00124111	0.00120091	0.0026606
																		126	7	0.0013278	0.0273333	0.00193597
																		127	5	0.00142247	NA	0.00464149
																		128	5	0.00142247	0.00184957	0.00135537
																		129	4	0.00142247	0.00270244	0.00319257
																		130	5	0.00142247	0.00241821	0.00159713
																		131	5	0.00142247	0.00170737	0.00565489
																		132	5	0.00184895	0.00227607	0.00174224
																		133	6	0.00189623	2.06851e-05	2.77784e-05
																		134	6	0.00189623	0.00177314	0.00328883
																		135	7	0.00203615	0.000195793	0.00319195
																		136	6	0.0020857	0.000170994	NA
																		137	6	0.00236978	0.00237057	0.0026606
																		138	8	0.00265396	7.06936e-05	0.00425459
																		139	6	NA	0.000426348	0.0026606
																		140	6	NA	0.00284407	0.00348171
																		141	10	NA	NA	9.62954e-05
																		142	6	NA	0.00177314	0.00106415
																		143	6	NA	3.58722e-09	0.00241896
																		144	6	NA	NA	0.000443832
																		145	8	NA	NA	0.00338507
																		146	16	NA	0.000978898	NA
																		147	9	NA	0.000330264	1.62072e-05
																		148	11	NA	0.00454706	NA
																		149	6	NA	0.00146832	8.25389e-05

## Sheet: ecoli
CES						CNS						CPM						LC
GROUP_NUM	NODE_NUM	BP	MF	CC		GROUP_NUM	NODE_NUM	BP	MF	CC		GROUP_NUM	NODE_NUM	BP	MF	CC		GROUP_NUM	NODE_NUM	BP	MF	CC
1	6	4.18122e-06	NA	NA		1	13	2.64783e-05	0.000184916	0.0345539		1	10	6.16234e-11	0.00052372	1.25781e-08		1	36	7.17595e-05	0.00145962	NA
2	2	2.84223e-05	0.0121162	NA		2	128	0.000111172	1.50454e-05	NA		2	9	6.64892e-09	NA	2.84351e-13		2	4	0.000145325	0.000167603	5.16138e-05
3	3	0.000177185	0.00969887	NA		3	19	0.000133585	0.00258611	NA		3	10	8.19663e-08	0.000219638	0.0157144		3	4	0.000145325	0.0161125	NA
4	4	0.000295467	0.025686	NA		4	3	0.000177185	0.00969887	NA		4	3	2.84223e-05	0.00627227	0.00505965		4	6	0.000145325	2.17437e-05	NA
5	15	0.000476914	0.00052372	NA		5	23	0.000180867	0.000978234	NA		5	4	4.2076e-05	0.000838626	0.000315267		5	7	0.000175587	0.000219638	NA
6	2	0.000552829	1.47699e-05	0.000548387		6	4	0.000295467	0.025686	NA		6	5	0.000102581	0.00260728	0.0273304		6	27	0.000387826	0.000528185	0.00337749
7	6	0.000553947	0.00101283	NA		7	13	0.000302637	0.00040822	0.0144653		7	3	0.000552829	6.8926e-05	0.000548387		7	5	0.000446948	0.00066169	NA
8	7	0.000646096	0.000614563	0.0120317		8	20	0.000369357	NA	0.0310409		8	3	0.00513631	0.00769542	NA		8	3	0.000521222	0.0181228	0.000137395
9	22	0.000752116	0.000567361	NA		9	8	0.000772666	0.00141069	NA		9	3	0.00513631	0.0409072	NA		9	7	0.000609656	0.0149937	0.027734
10	11	0.00121694	0.00127807	0.0345539		10	10	0.00178206	0.00169582	0.00976087		10	3	0.00513631	0.0121162	0.0271335		10	5	0.000899758	NA	NA
11	3	0.001372	0.032932	NA		11	4	0.00280444	NA	0.0130774		11	3	0.00513631	0.00405022	NA		11	5	0.00103366	NA	NA
12	37	0.00179812	0.00555767	NA		12	3	0.00434611	0.010505	NA		12	3	0.00553141	0.00688538	0.0376368		12	12	0.0016149	0.000826524	NA
13	4	0.00197644	0.0121064	NA		13	9	0.00460773	0.00572415	0.00112666		13	3	0.00632161	0.0247064	0.0161926		13	7	0.00222229	0.0161699	0.0130774
14	2	0.00211949	0.00808568	NA		14	1	0.00474121	0.00486027	NA		14	3	0.00632161	0.00850547	NA		14	8	0.00260872	8.82364e-05	NA
16	7	0.00280444	0.00348994	0.000680563		15	3	0.00788796	0.0121162	NA		15	3	0.00711181	0.00405022	0.028884		15	6	0.00270572	0.00470745	NA
15	4	0.00280444	NA	0.0130774		16	6	0.00841843	0.00139561	0.00523822		16	8	0.0172816	NA	NA		16	6	0.00274166	0.002503	NA
17	3	0.00290969	0.0241147	NA		17	2	0.0094618	NA	NA		17	4	0.0172816	0.0161125	0.0208553		17	6	0.00285772	NA	NA
20	1	0.00395101	0.00648036	NA		18	3	0.0118202	NA	0.0109409		18	3	NA	NA	NA		18	6	0.00395101	0.0153347	NA
19	2	0.00395101	0.0072904	NA								19	3	NA	0.00648036	NA		19	5	0.00575583	0.0121064	NA
18	2	0.00395101	0.00769542	0.00437637														20	3	0.00788796	0.010505	NA
22	1	0.00395101	0.0113406	NA														21	5	0.00867504	NA	NA
21	2	0.00395101	0.010505	0.00140067														22	6	0.00867504	0.00808568	0.0139584
25	2	0.00434611	NA	NA														23	5	0.0102483	0.018548	NA
26	1	0.00434611	0.00607533	NA														24	5	0.0114107	NA	0.0130774
23	3	0.00434611	0.010505	NA														25	5	0.0118202	0.0157192	NA
24	3	0.00434611	0.00445525	NA														26	5	0.0129869	NA	NA
28	1	0.00474121	0.0210612	0.00875274														27	4	0.0138285	NA	NA
27	1	0.00474121	0.00486027	NA														28	7	0.0141758	0.0229183	NA
29	2	0.00513631	NA	NA														29	4	0.0157199	0.0193114	NA
30	1	0.00592651	0.00405022	0.00525164														30	4	0.0157199	0.0177129	0.032479
31	2	0.00632161	0.00850547	NA														31	11	0.0188415	NA	NA
33	2	0.00671671	NA	0.0109409														32	7	0.0196149	NA	0.0130038
32	2	0.00671671	NA	0.0217669														33	9	0.020023	0.00648481	0.0430785
34	6	0.00700626	0.020908	NA														34	4	0.0213354	0.0247064	NA
35	2	0.00711181	0.00810045	0.0376368														35	5	0.0266916	0.0121162	0.0109409
36	3	0.00788796	0.0121162	NA														36	5	NA	0.0121064	NA
37	2	0.00788796	0.00808568	0.0209008														37	6	NA	0.00470745	0.0174022
38	1	0.00790202	0.017821	NA														38	5	NA	0.0121064	NA
39	1	0.00829712	0.00688538	NA														39	6	NA	NA	NA
40	5	0.00841843	0.0225026	0.0113487														40	20	NA	0.00300655	NA
41	5	0.00867504	0.000843741	0.00319124														41	7	NA	0.0161125	0.0169783
42	2	0.00867504	0.010505	NA														42	7	NA	0.000306829	0.0077386
43	2	0.00867504	NA	NA														43	8	NA	NA	0.02171
44	2	0.0094618	NA	NA														44	6	NA	0.0201039	0.027734
45	3	0.0102483	0.010505	NA														45	8	NA	0.0081396	0.0242992
46	1	0.0102726	NA	NA														46	8	NA	0.0161125	0.00873549
47	3	0.0129869	0.0141312	0.0139584														47	14	NA	0.00209112	NA
48	1	0.0134334	0.0166059	NA
49	2	0.0134334	NA	NA
50	1	0.0134334	NA	0.00700219
51	1	0.0134334	0.0125557	0.00700219
52	2	0.0134334	0.0329427	0.0236324
53	4	0.0157199	0.0157192	NA
54	2	0.0157447	NA	0.0321299
55	2	0.0165286	0.00808568	NA
56	10	0.0169471	0.0152783	NA
57	1	0.0173844	0.00769542	NA
58	1	0.0177795	0.0198461	NA
59	6	0.0196149	NA	0.0130774
60	1	0.0201501	0.00405022	0.0109409
61	6	0.0219556	NA	0.032479
62	20	NA	0.00297668	7.92843e-05
63	1	NA	NA	NA
64	1	NA	NA	NA
65	78	NA	0.0002102	NA
66	17	NA	0.0018364	NA
67	29	NA	NA	NA
68	4	NA	0.0178303	NA
69	3	NA	0.0157192	NA
70	1	NA	NA	NA
71	2	NA	NA	NA
72	1	NA	NA	NA
73	1	NA	NA	NA
74	1	NA	NA	NA
75	1	NA	NA	NA
76	1	NA	NA	NA
77	1	NA	NA	NA

## Sheet: S.cerevisiae
CES						CNS						CPM						LC
GROUP_NUM	NODE_NUM	BP	MF	CC		GROUP_NUM	NODE_NUM	BP	MF	CC		GROUP_NUM	NODE_NUM	BP	MF	CC		GROUP_NUM	NODE_NUM	BP	MF	CC
1	39	1.44903e-13	8.75107e-05	4.10669e-13		1	162	1.45775e-11	2.47842e-08	2.38367e-06		1	68	2.80566e-71	7.39662e-41	1.07864e-27		1	52	8.61109e-13	2.11182e-06	1.57515e-11
2	19	8.00787e-13	1.81729e-12	9.8458e-14		2	70	2.69159e-09	3.20649e-10	5.2001e-10		2	41	3.40873e-48	2.73099e-60	5.95669e-10		2	58	1.14466e-12	2.31453e-14	6.59282e-10
3	29	6.18128e-10	3.93786e-10	4.21075e-07		3	10	1.41055e-08	1.38416e-07	2.78679e-06		3	18	4.57002e-42	3.22254e-29	9.65849e-29		3	12	8.26783e-11	2.70575e-10	1.56171e-08
4	107	1.75527e-09	2.54173e-10	1.43266e-10		4	25	1.96222e-08	1.58138e-06	6.65117e-11		4	31	9.14796e-41	1.66011e-31	4.89197e-24		4	52	2.43146e-09	3.18526e-16	0.000297602
5	82	2.61784e-09	5.09722e-05	1.07801e-05		5	70	3.32198e-08	7.3468e-07	0.000109667		5	18	5.28995e-37	2.52947e-39	4.21781e-40		5	36	7.1356e-09	NA	3.26262e-07
6	140	7.18369e-09	1.01772e-07	7.30287e-08		6	21	6.86248e-08	2.05216e-09	4.63043e-06		6	55	6.24895e-36	5.88217e-52	2.13733e-43		6	48	7.28778e-09	4.41354e-08	0.000118879
7	91	1.44482e-08	2.96786e-05	1.80102e-06		7	84	1.77891e-07	1.07006e-05	0.000275096		7	21	1.11662e-35	2.32837e-47	3.68388e-05		7	17	1.41509e-08	0.000113503	1.3705e-09
8	24	3.03806e-08	0.000324867	1.31738e-06		8	44	2.29993e-07	1.51888e-06	2.42662e-05		8	156	1.91718e-35	4.26488e-67	2.04543e-32		8	27	1.89935e-08	3.21391e-09	1.38847e-05
9	11	3.45646e-08	3.97249e-06	2.73186e-07		9	80	2.54421e-07	8.51926e-05	2.70988e-05		9	16	3.50038e-34	6.00204e-28	2.10225e-05		9	15	1.93257e-08	3.35907e-08	0.000346845
10	27	4.44289e-08	2.19542e-10	3.14614e-06		10	45	4.5731e-07	5.87967e-06	0.00216967		10	25	9.03256e-34	8.50572e-40	5.25466e-27		10	8	2.07532e-08	2.53857e-09	6.30965e-05
11	103	1.33601e-07	9.71173e-08	4.37339e-06		11	19	6.82821e-07	6.95851e-05	1.52784e-06		11	48	1.04301e-30	8.25166e-43	7.35801e-26		11	14	3.96747e-08	2.16032e-05	0.000125204
12	105	1.36119e-07	9.07546e-07	0.00012114		12	49	3.16865e-06	0.000300495	0.00269903		12	13	2.26197e-30	1.42021e-32	0.000293851		12	14	6.03149e-08	0.00062959	0.000234116
13	63	1.97511e-07	0.000109393	2.17936e-10		13	5	8.51273e-06	0.00110554	3.80165e-05		13	25	6.66307e-27	6.63482e-36	2.59966e-09		13	23	1.8315e-07	0.000304931	1.47092e-06
14	104	2.0395e-07	0.000142775	1.61363e-05		14	19	9.03643e-06	0.000437941	1.01682e-05		14	24	1.03975e-22	4.34487e-21	6.90013e-08		14	26	2.1805e-07	6.27736e-07	4.89572e-07
15	46	2.77196e-07	1.20891e-05	0.000488074		15	75	1.03766e-05	2.86705e-05	3.0517e-07		15	16	1.15848e-22	1.1728e-21	8.05277e-10		15	6	2.67204e-07	2.13736e-07	0.0131911
16	27	3.83784e-07	1.16025e-06	1.07903e-07		16	20	3.14732e-05	0.00048616	9.59649e-05		16	22	1.31198e-19	0.00025202	8.90439e-14		16	7	3.22641e-07	0.00304994	8.64671e-05
17	6	5.93852e-07	0.000132605	0.000104457		17	11	3.38345e-05	0.000478484	0.00972917		17	11	1.38483e-18	7.66076e-16	5.35794e-20		17	43	5.62983e-07	0.00017002	7.62803e-06
18	107	7.06509e-07	8.44419e-06	0.000143876		18	11	5.36916e-05	0.00601555	NA		18	8	5.27763e-18	2.82322e-17	1.99006e-20		18	37	6.28522e-07	4.54375e-06	NA
19	160	7.84728e-07	2.637e-06	2.637e-06		19	15	5.79005e-05	0.00115198	0.000718086		19	10	1.37294e-17	8.80174e-10	4.86259e-17		19	48	6.54007e-07	0.000321351	1.14161e-08
20	39	1.53813e-06	2.04054e-06	1.13213e-06		20	4	5.90916e-05	0.00746012	3.63049e-05		20	17	7.50515e-17	8.77317e-10	2.75906e-14		20	37	7.3858e-07	5.7721e-05	0.000390007
21	8	1.58443e-06	7.45503e-07	0.0135259		21	14	6.15138e-05	0.00129318	7.71376e-06		21	9	3.06922e-16	3.06609e-16	7.29153e-15		21	11	7.72518e-07	7.61068e-06	8.6012e-07
22	64	2.1932e-06	1.49005e-06	0.000521752		22	21	9.33522e-05	7.74857e-05	0.000376695		22	9	2.5047e-15	3.61188e-13	3.33797e-13		22	6	8.57838e-07	0.0162145	0.0162145
23	2	2.60175e-06	3.64122e-05	7.86041e-06		23	9	0.000103202	0.000113623	9.39218e-05		23	10	2.99689e-15	1.63131e-20	1.63279e-21		23	7	9.92293e-07	3.59024e-07	3.60524e-05
24	41	3.75054e-06	0.00014052	4.25271e-05		24	11	0.000152101	0.00235723	0.00351698		24	12	2.24482e-14	8.71501e-12	4.59976e-07		24	11	1.00338e-06	0.00166764	0.00156214
25	38	3.95053e-06	5.16932e-05	0.00158876		25	3	0.000170879	0.00145484	0.00610789		25	10	3.77786e-14	1.33716e-08	8.06588e-11		25	8	1.5746e-06	0.00397917	5.43711e-05
26	2	4.50971e-06	0.00746583	2.34656e-05		26	66	0.000173296	0.00024966	8.52495e-05		26	7	5.77618e-14	1.63252e-13	5.43711e-05		26	37	1.98318e-06	0.000405689	0.00182876
27	19	4.80246e-06	0.00145663	3.84245e-07		27	26	0.000186386	0.00275157	1.79374e-05		27	6	8.10475e-14	8.09787e-14	0.0011673		27	9	1.99883e-06	9.30385e-05	0.000263268
28	45	6.04047e-06	1.48525e-05	0.00124798		28	9	0.000187611	0.000187548	0.00181867		28	7	1.10143e-13	9.40829e-05	7.4932e-10		28	9	1.99883e-06	6.24323e-05	8.87095e-06
29	3	7.79818e-06	2.07739e-05	7.79553e-06		29	7	0.000198525	0.000131685	0.0112747		29	10	5.4144e-13	2.37827e-26	1.68438e-15		29	47	2.03314e-06	0.000100164	6.6409e-07
30	2	7.86308e-06	4.50817e-06	5.72191e-05		30	10	0.000308269	0.000308165	0.00284314		30	7	7.15927e-13	3.72459e-12	0.00117263		30	17	2.65856e-06	1.80169e-07	2.40251e-05
31	131	8.34299e-06	5.24265e-05	1.01417e-05		31	27	0.000310196	0.00200612	0.000167466		31	6	8.7604e-13	1.16134e-09	1.21129e-11		31	18	2.77709e-06	0.000158872	0.000346142
32	57	9.34677e-06	0.000261708	0.000479278		32	25	0.000314498	0.000703652	0.00527381		32	10	4.09647e-12	1.58088e-18	7.25415e-08		32	12	2.81257e-06	1.68757e-05	0.000624137
33	23	1.22827e-05	0.00191892	0.00215366		33	5	0.000320836	0.0160497	0.00121298		33	7	4.15234e-12	5.06867e-11	1.22045e-08		33	10	2.85001e-06	0.00110355	0.000770135
34	15	1.2515e-05	NA	0.000787378		34	7	0.000330949	0.00207871	0.0010708		34	10	8.34415e-12	1.63279e-21	7.38732e-18		34	12	2.91234e-06	3.57849e-06	2.33137e-06
35	26	1.27178e-05	1.51954e-05	0.000961638		35	17	0.000398874	0.000446247	0.000601746		35	7	2.87631e-11	0.0270617	7.24464e-06		35	10	2.92811e-06	0.00147005	NA
36	10	1.56039e-05	5.87387e-05	0.00623857		36	16	0.000450694	6.75847e-08	0.00227241		36	5	4.962e-11	1.61504e-05	5.92557e-08		36	13	3.02807e-06	4.64432e-06	7.01051e-05
37	16	1.66236e-05	5.7721e-05	NA		37	4	0.000585903	0.00813624	0.000490415		37	6	5.8693e-11	1.74972e-06	4.03694e-08		37	4	3.24866e-06	0.000106558	9.59423e-06
38	6	1.69082e-05	5.69601e-05	0.00164687		38	4	0.000605968	0.00813624	0.0155508		38	6	6.31183e-11	0.0192302	5.3035e-08		38	7	3.95842e-06	7.78867e-07	0.0131911
39	61	2.29412e-05	5.23945e-07	7.23162e-05		39	6	0.000615487	0.0101608	0.0101608		39	7	1.34859e-10	1.42327e-08	1.42327e-08		39	8	4.23233e-06	0.000440017	0.00383683
40	40	2.4539e-05	1.63118e-05	0.000111601		40	10	0.000645817	0.00436747	0.00133517		40	6	1.56192e-10	0.000307158	3.4042e-06		40	12	4.34252e-06	8.4502e-06	0.000251928
41	129	2.74594e-05	4.48914e-06	0.000371947		41	16	0.000921363	0.0016254	0.00115442		41	6	5.46131e-10	2.13186e-07	9.69974e-08		41	7	4.57488e-06	2.22408e-05	0.0141985
42	31	3.19235e-05	3.50796e-05	1.42409e-09		42	5	0.00127288	6.68201e-06	0.00148435		42	5	8.86315e-10	6.31974e-08	1.82218e-10		42	55	4.59702e-06	1.14419e-05	0.000257541
43	2	3.24352e-05	3.17884e-06	NA		43	2	0.0033976	0.00949711	0.0115263		43	9	1.12175e-09	6.7891e-07	7.11203e-06		43	22	4.75857e-06	4.77624e-05	1.38471e-06
44	22	3.57439e-05	1.60919e-05	0.000589996		44	2	0.00407643	8.58287e-05	0.0057715		44	31	1.31079e-09	1.66847e-12	4.25135e-08		44	16	7.18972e-06	0.000100102	0.00240493
45	25	3.66312e-05	0.000528544	0.000107987		45	12	NA	0.0030182	0.0198889		45	5	1.49576e-09	7.16148e-11	1.82218e-10		45	6	8.23781e-06	0.0021429	0.00020551
46	56	3.87186e-05	9.20329e-05	0.000429495		46	2	NA	0.00220976	0.00356961		46	7	2.43324e-09	1.47056e-10	1.22045e-08		46	12	8.35843e-06	1.71154e-06	0.000857877
47	18	3.91031e-05	0.000146591	0.000340213								47	9	4.85826e-09	0.00375144	8.02736e-11		47	32	8.89723e-06	0.00058897	0.000172656
48	11	4.28743e-05	0.000149344	6.86554e-05								48	4	5.43354e-09	7.9744e-05	3.42696e-06		48	33	9.60516e-06	0.000228823	0.000854913
49	20	4.30114e-05	0.00369819	3.81418e-09								49	13	6.53916e-09	9.95095e-09	1.78343e-08		49	6	1.00294e-05	0.0101599	0.0111712
50	6	4.75044e-05	0.0162145	7.17672e-07								50	5	6.59795e-09	5.5501e-08	0.000109144		50	9	1.09659e-05	0.000325313	0.00793858
51	4	4.77529e-05	3.99626e-05	0.00145484								51	4	1.41466e-08	0.00119409	2.59155e-08		51	6	1.10921e-05	0.000103376	0.00164687
52	56	4.93748e-05	0.000195956	0.000188477								52	6	1.5476e-08	5.54613e-10	1.89916e-07		52	20	1.27069e-05	0.000787854	NA
53	105	5.3906e-05	7.03207e-06	8.39681e-05								53	4	1.9449e-08	6.72392e-06	0.00678366		53	8	1.36272e-05	1.98615e-05	0.000146069
54	20	6.29834e-05	1.09694e-05	0.000145919								54	6	2.20172e-08	7.85151e-07	3.18043e-06		54	9	1.44793e-05	0.000605074	0.000517711
55	17	7.80828e-05	0.000619234	0.00488692								55	4	2.59287e-08	0.00948744	1.41394e-08		55	8	1.47534e-05	5.1786e-05	6.58871e-06
56	13	9.21433e-05	0.00103756	0.00841252								56	4	3.37031e-08	1.23664e-05	1.41394e-08		56	4	1.55822e-05	0.00746012	0.00948744
57	37	9.43392e-05	5.33814e-06	9.85284e-05								57	5	3.53348e-08	3.60151e-06	0.00190825		57	25	1.60185e-05	0.000119878	2.84403e-06
58	25	9.52687e-05	0.00184856	0.00192697								58	5	4.53307e-08	2.84528e-07	1.45157e-06		58	11	1.71079e-05	0.000234116	NA
59	9	0.000103202	9.39218e-05	0.000113623								59	6	7.06065e-08	5.11321e-11	8.18656e-09		59	40	1.76632e-05	2.91181e-05	3.22953e-05
60	31	0.000104374	0.00173851	0.00028427								60	4	8.00922e-08	0.000193136	0.00678366		60	21	2.13235e-05	NA	0.00179412
61	7	0.000109738	0.0010708	0.000109701								61	5	8.00922e-08	1.34714e-06	0.00245023		61	36	2.25541e-05	NA	NA
62	3	0.000115059	0.000325653	0.00763097								62	5	1.07073e-07	0.000156507	2.42022e-07		62	36	2.39395e-05	6.31831e-06	2.24421e-05
63	3	0.000121438	NA	0.000211249								63	5	1.64643e-07	3.88097e-07	4.51845e-07		63	9	2.46891e-05	0.000132017	0.00890715
64	11	0.000152101	0.00351698	0.00235723								64	4	1.81269e-07	NA	1.55769e-05		64	14	2.50685e-05	0.000975133	0.00328157
65	15	0.000166929	3.77833e-06	8.27249e-07								65	6	2.40922e-07	4.9678e-10	7.42239e-08		65	31	2.55426e-05	3.30744e-05	2.55297e-05
66	3	0.000170879	0.00610789	0.00145484								66	4	5.83082e-07	0.0029544	0.00678366		66	5	2.59468e-05	3.80165e-05	0.000514668
67	18	0.000206897	0.00192946	0.00208094								67	4	5.83082e-07	2.59155e-08	0.00678366		67	8	2.60427e-05	0.0162118	3.14029e-05
68	4	0.000228691	1.75838e-06	2.07739e-05								68	4	7.0328e-07	0.000130312	9.52353e-05		68	16	2.7627e-05	0.0115592	0.00119366
69	10	0.000308269	0.00284314	0.000308165								69	7	8.36043e-07	7.84864e-07	0.00960358		69	23	2.78866e-05	NA	0.0016972
70	34	0.000335052	0.000488581	0.00112716								70	4	9.90948e-07	9.96196e-06	0.00678366		70	13	2.89996e-05	0.00101573	0.000460435
71	15	0.000394805	0.000465743	0.000394672								71	5	1.59856e-06	1.64559e-07	0.000201148		71	8	2.90913e-05	0.0011526	0.0096571
72	3	0.000403823	1.14309e-05	0.015223								72	4	1.66536e-06	9.96196e-06	4.24757e-05		72	5	2.96028e-05	0.0352789	0.00763097
73	16	0.000450694	0.000531615	0.0028859								73	3	2.60175e-06	3.81461e-06	0.000112878		73	36	2.99732e-05	0.00179817	NA
74	6	0.000479509	0.00115089	0.00262108								74	3	2.60175e-06	4.50817e-06	0.00678827		74	10	3.1325e-05	0.000537638	6.17151e-05
75	16	0.000504704	1.73565e-05	0.000107257								75	3	2.60175e-06	3.81461e-06	7.86041e-06		75	20	3.14732e-05	0.000594894	0.00181381
76	6	0.000615487	0.0101608	0.0101608								76	3	2.60175e-06	0.000211248	0.00949711		76	26	3.22879e-05	9.65954e-05	0.000942384
77	9	0.000626343	0.00503495	5.69607e-05								77	3	2.60175e-06	0.0101737	0.027685		77	9	3.24187e-05	7.24637e-06	2.96404e-05
78	5	0.000970202	0.000812546	0.0101608								78	3	2.60175e-06	1.73391e-05	0.000530577		78	10	3.38345e-05	0.00480591	0.000200853
79	5	0.00100331	0.00765963	0.00260513								79	3	2.60175e-06	5.21908e-05	0.00352996		79	8	3.43142e-05	0.00030344	0.000519655
80	18	0.00106508	0.00057314	0.000135666								80	3	3.17992e-06	0.000645883	0.000105769		80	6	3.43953e-05	6.50641e-05	3.4042e-06
81	14	0.00115254	NA	0.00152925								81	3	3.17992e-06	3.24242e-05	0.000191944		81	21	3.66438e-05	0.000988625	0.000924543
82	19	0.00117075	NA	0.00038175								82	3	3.17992e-06	0.000286096	0.00475422		82	35	3.74741e-05	0.000611378	0.00243014
83	32	0.001176	0.00117799	0.000190692								83	3	3.17992e-06	0.00339703	0.00373641		83	32	3.78271e-05	6.3443e-05	7.02308e-05
84	12	0.00130194	0.000170107	0.000207673								84	3	3.17992e-06	NA	0.00122039		84	5	3.79337e-05	0.0229236	1.55769e-05
85	1	0.0017001	NA	0.00288968								85	4	3.80844e-06	1.41663e-05	0.00678366		85	6	3.88849e-05	0.00460154	0.00905612
86	3	0.00170885	0.00864549	0.000464508								86	3	3.81591e-06	3.81461e-06	4.50817e-06		86	6	3.88849e-05	0.000768419	0.00169922
87	2	0.0033976	0.00441501	0.00407574								87	3	3.81591e-06	2.68757e-05	1.5952e-05		87	13	4.09402e-05	0.000248925	0.00572008
88	3	0.00373704	0.00712708	0.00441501								88	3	3.81591e-06	9.88331e-06	2.18473e-05		88	8	4.19201e-05	0.000192357	3.81242e-07
89	2	0.00407643	0.0057715	8.58287e-05								89	3	3.81591e-06	1.09815e-05	1.09815e-05		89	22	4.19612e-05	0.000783991	0.00135669
90	3	0.0050925	0.00763097	0.014213								90	3	3.81591e-06	1.46227e-05	0.00848173		90	21	4.23431e-05	0.000190687	0.00157887
91	2	0.00611152	0.00339703	0.0125401								91	3	3.81591e-06	2.68757e-05	2.60087e-06		91	8	4.42646e-05	0.0215643	0.0135259
92	2	0.00611152	0.00611048	0.00441501								92	4	4.00837e-06	0.00881201	0.00139158		92	8	4.50994e-05	0.025562	0.00521137
93	4	0.00746139	0.00678366	0.000121032								93	3	4.50971e-06	7.08015e-05	0.00441501		93	8	4.93732e-05	0.0215643	0.00416181
94	7	0.0118462	0.0141985	NA								94	3	4.50971e-06	0.00233905	0.00407574		94	6	5.06845e-05	0.00874593	0.0111712
95	9	0.0131019	0.0167141	0.0167141								95	3	4.50971e-06	3.17884e-06	1.21374e-05		95	14	5.1131e-05	0.0125506	0.000208913
96	20	NA	NA	NA								96	5	4.93154e-06	3.39648e-08	3.16912e-05		96	15	5.1431e-05	NA	0.00205306
97	6	NA	0.0192302	0.00530644								97	3	6.07076e-06	6.93565e-06	0.00339703		97	40	5.34168e-05	0.0012321	NA
98	39	NA	1.65844e-06	0.00224471								98	4	6.13009e-06	0.00152854	0.00678366		98	35	5.37132e-05	0.000343242	0.00025202
99	18	NA	0.00067612	0.00468135								99	4	7.27318e-06	0.00425465	0.0004202		99	5	5.38684e-05	0.00847309	0.0152101
100	23	NA	0.000589996	7.09817e-05								100	3	7.86308e-06	3.64122e-05	9.22442e-05		100	69	5.55734e-05	2.02527e-05	NA
101	38	NA	0.000684388	5.04329e-06								101	3	7.86308e-06	4.50817e-06	0.0152411		101	27	5.62078e-05	2.44675e-07	8.89131e-06
102	8	NA	0.00597246	0.0148696								102	3	7.86308e-06	0.000109294	0.00441501		102	23	5.62628e-05	NA	0.000665612
103	27	NA	0.000290993	NA								103	3	8.84597e-06	9.88331e-06	2.34656e-05		103	6	5.69795e-05	6.7286e-05	5.69601e-05
104	13	NA	0.00226282	0.0167141								104	3	8.84597e-06	0.00463533	3.84929e-05		104	14	5.89526e-05	0.000245181	9.88778e-05
105	28	NA	0.00153379	0.0009416								105	3	1.09852e-05	1.5952e-05	2.34656e-05		105	5	6.04396e-05	0.00847309	0.00847309
												106	3	1.59574e-05	3.17884e-06	2.34656e-05		106	6	6.04396e-05	5.2381e-05	0.01437
												107	3	1.59574e-05	3.17884e-06	2.34656e-05		107	49	6.08345e-05	6.61267e-05	NA
												108	3	1.59574e-05	0.000286096	7.08015e-05		108	62	6.14615e-05	0.000616554	2.61578e-05
												109	3	1.59574e-05	0.0115263	0.00102682		109	10	6.27841e-05	0.00381377	0.000960205
												110	4	1.69826e-05	1.56491e-07	3.05727e-07		110	6	6.51075e-05	0.0152076	0.0302219
												111	3	1.7345e-05	0.000147729	0.000102301		111	20	6.61369e-05	0.00111841	0.000837535
												112	3	1.87904e-05	0.000477173	0.00373641		112	8	6.64384e-05	0.000277211	0.000144497
												113	3	1.87904e-05	2.51417e-05	0.00441501		113	12	6.66672e-05	1.00937e-05	0.00370789
												114	4	1.90406e-05	2.28358e-05	0.0028672		114	11	6.66672e-05	5.36783e-05	0.000141884
												115	3	2.02937e-05	0.00678827	0.00949711		115	8	6.67079e-05	0.00266349	0.00623694
												116	3	2.18547e-05	0.0320384	0.016253		116	6	6.73088e-05	0.000117106	0.000131685
												117	4	2.28436e-05	2.69816e-05	0.0016126		117	6	6.73088e-05	0.0101599	0.0101599
												118	3	2.34736e-05	0.00543247	0.0209684		118	5	6.90503e-05	0.000186312	0.0168887
												119	3	2.51503e-05	9.88331e-06	NA		119	6	6.90503e-05	4.49133e-05	0.000249032
												120	4	2.69908e-05	3.36859e-08	0.000130312		120	5	7.02052e-05	0.00509164	6.53487e-05
												121	3	3.4401e-05	0.00746583	0.00339703		121	7	7.07673e-05	0.00244818	0.00654608
												122	3	3.4401e-05	0.00112722	0.0169273		122	19	7.09064e-05	5.45708e-08	0.000437941
												123	3	3.64246e-05	0.00315659	0.00611048		123	17	7.13243e-05	0.000394672	2.99097e-05
												124	3	4.06452e-05	0.00233905	0.00373641		124	8	7.24536e-05	0.00208012	0.0150354
												125	4	4.34799e-05	0.000646879	0.000112092		125	18	7.90344e-05	0.000531615	0.000667201
												126	3	4.50971e-05	0.00678827	0.00611048		126	19	8.05703e-05	6.17075e-06	0.00380928
												127	3	4.97802e-05	0.0054809	3.05169e-05		127	44	8.13021e-05	0.000877084	0.000347161
												128	4	5.28834e-05	9.96196e-06	0.000139933		128	23	8.79129e-05	0.00191892	6.31096e-06
												129	3	6.24999e-05	0.00433929	0.00780452		129	11	8.8643e-05	0.00320966	0.00480591
												130	3	7.96715e-05	0.0115263	0.00339703		130	6	9.05258e-05	0.00792131	0.0101599
												131	3	9.22756e-05	0.00184246	0.000112878		131	6	9.05258e-05	4.74883e-05	0.000347697
												132	4	9.52676e-05	9.85052e-06	0.00678366		132	15	9.11043e-05	0.00351708	0.00635054
												133	3	9.89245e-05	3.17884e-06	0.0111882		133	17	9.21697e-05	0.00436967	0.000299314
												134	3	0.000102336	1.46227e-05	2.51417e-05		134	11	9.30701e-05	NA	NA
												135	3	0.000102336	0.00441501	0.00611048		135	14	9.32881e-05	0.000820524	0.00266236
												136	4	0.000103528	4.87534e-06	5.90715e-05		136	12	9.37588e-05	0.00191714	0.00228153
												137	3	0.000135638	0.00339703	0.00248938		137	5	9.39676e-05	3.98575e-05	0.0235799
												138	5	0.000158383	3.88097e-07	0.00282171		138	30	9.5082e-05	0.00011083	0.00191901
												139	3	0.000160442	0.0138911	0.00339703		139	16	9.60415e-05	0.000489081	0.000400699
												140	3	0.000160442	0.0209684	0.00407574		140	5	9.82962e-05	7.82038e-05	7.82038e-05
												141	3	0.000274803	0.00949711	0.00644941		141	5	9.82962e-05	3.16912e-05	4.49133e-05
												142	5	0.000452158	NA	0.00357649		142	27	9.96413e-05	0.000988908	0.000209502
												143	3	0.000455307	4.50817e-06	0.0213048		143	29	0.000100694	0.000747804	0.00125553
												144	4	0.000481123	8.73188e-05	0.00678366		144	6	0.000103411	0.0114045	0.0111712
												145	4	0.000585903	0.0108373	0.00113088		145	6	0.000103411	0.000599588	0.0111712
												146	3	0.000646102	0.0246654	0.000291875		146	9	0.000106121	2.66268e-05	0.000302053
												147	3	0.000690043	0.00339703	1.33511e-05		147	12	0.000106582	0.00127042	NA
												148	3	0.000726236	2.60087e-06	0.00339703		148	4	0.000108852	0.014213	0.014213
												149	3	0.0008702	NA	0.044043		149	5	0.000109181	7.82038e-05	0.000124695
												150	4	0.000883313	0.0312898	0.00509164		150	6	0.000112504	0.00567667	0.000198457
												151	3	0.00143114	0.000151891	3.17884e-06		151	22	0.000113723	0.000288403	0.00317986
												152	3	0.00168599	NA	0.0186121		152	10	0.000116232	0.000200853	0.000170107
												153	3	0.00264529	0.00112722	0.0169273		153	10	0.000116232	0.000348937	0.00141733
												154	3	0.00266281	0.0243296	0.000160387		154	14	0.000116691	0.00367431	NA
												155	3	0.00311956	0.00407574	0.0172644		155	6	0.000118901	0.00291157	0.0121816
												156	3	0.0033976	0.00252342	0.00441501		156	12	0.000120593	0.000293851	0.000861413
												157	3	0.00345079	0.000286096	0.0108501		157	12	0.000120593	NA	1.44502e-05
												158	3	0.00373704	0.00407574	0.00543247		158	4	0.000121073	0.00678366	0.00746012
												159	4	0.00678481	0.00746012	0.00678366		159	19	0.00012134	0.000571243	7.9567e-05
												160	3	0.0101755	0.000562366	0.00441501		160	8	0.000122694	NA	0.000192357
												161	3	0.010852	0.00407574	0.00373641		161	8	0.00012533	NA	0.000217856
																		162	8	0.00012533	0.000106085	0.024231
																		163	12	0.000126987	0.00436747	0.0168815
																		164	8	0.000135668	0.0135259	0.0031276
																		165	6	0.000139516	1.78146e-05	0.0162145
																		166	10	0.000141933	0.000200853	0.0006456
																		167	11	0.000141933	0.00795299	0.00680896
																		168	11	0.000141933	0.00329575	0.00822334
																		169	11	0.000141933	0.000116193	2.66669e-05
																		170	8	0.000143263	0.00664368	0.000621603
																		171	30	0.000145222	0.00217044	0.00153679
																		172	6	0.000145234	0.0135293	NA
																		173	8	0.000146119	0.0162118	0.00215391
																		174	11	0.000146308	0.000534231	0.00565409
																		175	6	0.00014716	3.71959e-05	0.000319445
																		176	8	0.000155726	0.00207404	0.00199563
																		177	9	0.000158316	NA	2.71408e-05
																		178	29	0.000161502	0.000756417	NA
																		179	6	0.000163437	0.00014711	6.05153e-05
																		180	10	0.000164405	0.000348937	0.000348937
																		181	8	0.000168484	0.000192357	0.000146069
																		182	13	0.000170165	0.00111492	0.0025744
																		183	13	0.000173257	0.00252816	0.00153379
																		184	12	0.000173296	0.000857877	0.00108766
																		185	12	0.000173296	0.0222288	0.00507318
																		186	11	0.000174819	0.000170107	0.000764145
																		187	10	0.000176293	0.00982392	0.00822334
																		188	20	0.000179157	0.000663488	4.69902e-05
																		189	8	0.000184087	0.000630936	0.013022
																		190	8	0.000184914	NA	0.0118442
																		191	14	0.000185399	2.67559e-05	1.66152e-05
																		192	5	0.000186375	0.000132605	0.000251859
																		193	9	0.000194382	0.000217856	0.00823677
																		194	6	0.000198525	0.000131685	0.000117106
																		195	10	0.000200921	0.0006456	0.00675467
																		196	5	0.000201216	0.00847309	0.00931723
																		197	7	0.000205627	0.000109701	0.000109701
																		198	7	0.000205627	0.0141985	0.00314692
																		199	6	0.000206654	0.000395855	0.00748725
																		200	9	0.000216303	0.00884581	0.00226282
																		201	6	0.000217333	0.0282311	0.000131685
																		202	8	0.00021793	NA	0.0135259
																		203	20	0.000223507	0.00071013	0.00128066
																		204	36	0.000223507	0.00158876	0.00068945
																		205	13	0.000230571	0.00250806	NA
																		206	10	0.000234195	0.00048616	0.0168815
																		207	6	0.000236983	0.0101599	0.0111712
																		208	6	0.000236983	0.0111712	0.0101599
																		209	6	0.000238886	0.0105393	0.00847309
																		210	8	0.000245004	0.00293768	0.000662687
																		211	8	0.000245004	0.00496853	0.000645071
																		212	12	0.000245264	1.92134e-05	NA
																		213	13	0.000245264	0.024227	0.00716828
																		214	10	0.000254717	0.000689777	0.00375144
																		215	14	0.000261838	5.64396e-05	NA
																		216	17	0.00026514	0.0016254	0.00216985
																		217	5	0.000266206	0.00383464	0.00931723
																		218	10	0.00026998	0.000308165	0.000234116
																		219	7	0.000270502	0.013022	0.000485287
																		220	8	0.000273642	0.000244921	0.000192357
																		221	19	0.000277641	0.00188898	0.00462694
																		222	6	0.000278802	0.000300868	0.000451356
																		223	6	0.000278802	0.0121816	0.0121816
																		224	14	0.000285849	0.000234116	0.000269806
																		225	14	0.000285849	0.0219426	0.00205836
																		226	10	0.000289692	0.000279624	0.000113623
																		227	17	0.000290916	NA	0.000347204
																		228	12	0.00029395	0.00194454	0.00313874
																		229	6	0.000297243	0.00270981	0.0172206
																		230	12	0.000308269	0.00784368	0.00048616
																		231	5	0.000311361	0.0101608	0.00931723
																		232	9	0.000314434	NA	0.0171701
																		233	6	0.000316274	0.000120591	6.90269e-05
																		234	9	0.000319274	0.000399239	0.00274928
																		235	7	0.000330949	0.00207871	0.00138978
																		236	8	0.000335594	0.000477954	0.0148696
																		237	15	0.000342553	0.00409001	NA
																		238	14	0.000342553	0.000404148	0.000373577
																		239	11	0.000346673	NA	0.0168815
																		240	10	0.000349054	0.000200853	0.000960205
																		241	9	0.000351147	0.000152025	0.0177319
																		242	19	0.000356655	0.00105086	NA
																		243	7	0.000359523	0.000555178	0.0118442
																		244	6	0.000365151	0.0172206	0.0182258
																		245	12	0.000368884	0.00442538	0.000251928
																		246	6	0.000372489	NA	0.000347697
																		247	16	0.000376175	0.000121247	0.00308004
																		248	17	0.000376175	0.0104909	0.0016972
																		249	5	0.000379233	0.00114081	0.00470903
																		250	10	0.000379593	0.000477954	0.0135259
																		251	5	0.000380495	0.0210749	0.00931723
																		252	10	0.000384659	0.00435886	0.000892428
																		253	9	0.000389854	0.00387136	0.000821713
																		254	31	0.000393667	0.00308004	0.00347929
																		255	12	0.000394805	0.00299267	NA
																		256	15	0.000394805	0.000394672	0.000465743
																		257	6	0.000397996	0.00326326	0.0141998
																		258	6	0.000397996	3.49576e-05	0.0012568
																		259	6	0.000397996	NA	0.00264411
																		260	12	0.000403355	NA	0.000901337
																		261	8	0.00040376	0.00142111	0.0148696
																		262	8	0.00040376	0.000532234	0.0126192
																		263	15	0.000416469	0.00274302	NA
																		264	7	0.000420164	0.0118442	0.0188928
																		265	9	0.000430549	0.0182212	0.00399307
																		266	18	0.000431162	NA	0.000295945
																		267	19	0.000438089	0.000262771	0.000508696
																		268	10	0.000438089	NA	0.0185555
																		269	21	0.000445224	0.00374604	0.0063561
																		270	13	0.000448265	0.000268277	0.00378807
																		271	12	0.000450694	0.000197707	0.000901337
																		272	14	0.000465901	0.00133436	0.00287421
																		273	14	0.000471024	0.000512461	0.00352076
																		274	9	0.000473228	0.0212292	0.000770431
																		275	9	0.000473228	9.30385e-05	0.000279624
																		276	8	0.000478115	NA	0.00303193
																		277	8	0.000478115	0.000217856	0.00597246
																		278	29	0.000485574	0.00125553	0.000118042
																		279	15	0.000486139	0.00186926	0.00370503
																		280	10	0.000486324	0.00110299	0.000827073
																		281	10	0.000486324	0.000437941	0.00110299
																		282	8	0.000487531	0.0135259	0.0135582
																		283	8	0.000496887	7.83722e-05	0.0162118
																		284	27	0.000497048	0.000165282	0.00966093
																		285	27	0.000497048	0.00201295	0.00130895
																		286	17	0.000510208	0.000601746	0.000510036
																		287	5	0.000514842	0.00931723	0.000844773
																		288	40	0.000522959	0.000648419	0.00153271
																		289	12	0.000524751	NA	0.000207673
																		290	9	0.000526632	0.0101599	0.0111712
																		291	11	0.000534411	0.00797769	0.0021541
																		292	10	0.000537028	0.0202269	0.00465757
																		293	14	0.00054275	NA	0.00041039
																		294	10	0.000562214	0.00623694	0.000600993
																		295	6	0.000568481	0.0141998	0.00418525
																		296	8	0.00056972	0.0120704	0.0175523
																		297	11	0.000575986	NA	0.00174043
																		298	6	0.000589497	2.5938e-05	0.0110038
																		299	17	0.000608825	0.000570037	0.00404592
																		300	10	0.000640024	0.0110884	0.0168815
																		301	8	0.000645289	0.00266349	0.00184319
																		302	9	0.000651634	0.0044203	NA
																		303	16	0.000659224	0.00712918	0.00155208
																		304	16	0.000667438	0.000450542	0.0110613
																		305	8	0.00069091	0.0135259	0.000645071
																		306	5	0.000696761	0.00847309	0.00931723
																		307	19	0.000702151	NA	0.00491599
																		308	7	0.000709016	2.68948e-05	0.00413342
																		309	8	0.000709016	0.0118442	0.013022
																		310	4	0.000711286	0.00678366	0.000160196
																		311	8	0.000720261	0.013022	0.0118442
																		312	7	0.000750296	0.0112938	0.0118442
																		313	7	0.000750296	0.00397917	0.00236224
																		314	7	0.000750296	0.000869633	0.0107678
																		315	13	0.000754976	0.000601746	0.000601746
																		316	13	0.000754976	0.000200853	0.00164971
																		317	11	0.000755101	0.010664	0.0203937
																		318	16	0.000763025	0.00481028	0.0132168
																		319	6	0.000768678	0.0018063	0.0131911
																		320	15	0.000787643	0.00165444	0.000338969
																		321	10	0.000790441	0.00496474	0.0006456
																		322	16	0.000814258	0.00103454	0.00155208
																		323	26	0.000827351	0.00142195	0.000841249
																		324	10	0.000836909	NA	0.000229204
																		325	8	0.000836909	0.0148696	0.0148696
																		326	6	0.00084197	0.00538261	0.00298037
																		327	5	0.000843204	0.00931723	0.0110038
																		328	25	0.000858166	0.00191922	0.00102689
																		329	6	0.000879841	0.0101599	0.0101599
																		330	6	0.000879841	0.00727451	0.0111712
																		331	7	0.000880988	0.0153739	0.0177211
																		332	22	0.000891461	7.99275e-05	NA
																		333	10	0.000892729	0.000200853	0.000392198
																		334	3	0.000900701	0.000718411	0.000155845
																		335	5	0.000902713	0.0135293	0.0135293
																		336	12	0.000911324	0.00057314	0.0110342
																		337	10	0.000916967	NA	0.0185555
																		338	10	0.000916967	0.00110355	0.00137149
																		339	9	0.000941823	0.0162118	0.0148696
																		340	8	0.000941823	0.00799614	0.0148696
																		341	25	0.0009427	0.0006456	NA
																		342	6	0.000958027	0.0152076	0.00781172
																		343	8	0.000973805	0.013022	0.0118442
																		344	31	0.000987119	0.00202183	NA
																		345	16	0.00101607	NA	NA
																		346	19	0.00102913	0.00200088	0.00240132
																		347	10	0.00103074	0.00728976	0.0022628
																		348	11	0.00103074	NA	0.00900733
																		349	17	0.00103489	0.00509337	NA
																		350	7	0.00105497	0.0141985	0.0118442
																		351	16	0.00115481	0.0268869	0.00272371
																		352	16	0.00115481	0.000921053	0.000921053
																		353	16	0.00115481	8.04717e-05	0.000713367
																		354	8	0.00117252	0.0003505	0.0108958
																		355	5	0.00117702	0.00229596	0.000380367
																		356	22	0.00118273	0.00099521	0.000209909
																		357	9	0.00120639	0.00203444	0.00793858
																		358	9	0.00120639	0.0116483	0.00760366
																		359	9	0.00125581	0.0162118	0.0148696
																		360	6	0.00125722	3.88717e-05	0.00781172
																		361	8	0.00126401	0.000323425	0.0162118
																		362	20	0.00128395	0.000663488	0.000435389
																		363	8	0.00129268	NA	0.000836628
																		364	12	0.00130194	0.00244168	0.0202269
																		365	12	0.00130194	0.00362537	NA
																		366	11	0.00134428	0.00447199	0.0023065
																		367	8	0.00135639	NA	NA
																		368	6	0.00139754	0.0111712	0.00277629
																		369	17	0.00141369	2.98439e-05	6.99307e-05
																		370	16	0.00141369	0.000531615	0.00103454
																		371	10	0.0014178	0.000141884	NA
																		372	10	0.0014178	0.000960205	0.00133517
																		373	10	0.0014178	0.00623857	NA
																		374	6	0.00144592	0.000278708	0.0162145
																		375	6	0.00148306	0.00205277	0.00265849
																		376	19	0.00153062	NA	0.00120713
																		377	13	0.0015343	0.0218957	0.00386798
																		378	6	0.00154507	0.0131911	0.00781172
																		379	7	0.0015649	0.000184024	0.000144497
																		380	9	0.00157522	NA	NA
																		381	14	0.0015873	0.00130514	0.00449178
																		382	14	0.00158774	0.0100025	0.00215394
																		383	8	0.00175295	0.0131911	0.0121816
																		384	9	0.00181928	0.00169276	0.000770431
																		385	13	0.00182937	NA	NA
																		386	5	0.00184627	0.00276678	0.00015833
																		387	23	0.00191957	0.000677246	5.18717e-06
																		388	8	0.0019963	0.00383236	NA
																		389	5	0.00205346	0.00169122	0.00107081
																		390	7	0.00207941	0.00030344	0.000668655
																		391	7	0.00207941	0.00144686	0.00062968
																		392	10	0.00208025	0.0182212	0.00233256
																		393	7	0.00212877	0.013022	0.0103241
																		394	6	0.00217804	0.00746012	0.00113088
																		395	6	0.00220673	0.0162145	NA
																		396	6	0.00223037	0.00236295	0.00781172
																		397	13	0.00223612	0.000724394	0.000837535
																		398	9	0.0023223	0.00293768	0.0175523
																		399	6	0.00232804	NA	0.0101599
																		400	6	0.00232804	0.0101599	0.00106712
																		401	28	0.00234387	0.00187093	NA
																		402	7	0.00236303	0.0118442	0.00372075
																		403	10	0.00236329	NA	0.0138916
																		404	7	0.0024098	0.0101599	0.00748725
																		405	5	0.002449	0.000145185	0.00847309
																		406	7	0.00247528	0.00251053	0.0141985
																		407	7	0.00251137	0.00432648	0.013022
																		408	6	0.00251587	NA	0.0101599
																		409	10	0.00253403	0.0022628	NA
																		410	14	0.00257507	0.00142195	0.0117163
																		411	6	0.00258004	0.00682633	0.0272344
																		412	5	0.00265938	0.00931723	0.00847309
																		413	8	0.00274202	0.0188928	0.00236224
																		414	9	0.00275428	0.0112483	0.0024535
																		415	5	0.00275431	0.012688	0.00470903
																		416	6	0.00282103	0.000278708	0.00645235
																		417	6	0.00287214	0.0021429	0.014142
																		418	5	0.00287812	4.49133e-05	1.15296e-05
																		419	5	0.00287812	0.0110038	0.00931723
																		420	6	0.00296035	0.00774869	0.00847309
																		421	11	0.00301291	0.00818274	0.000592984
																		422	12	0.00303398	0.0222288	0.000505895
																		423	10	0.00303852	NA	0.0168815
																		424	5	0.00304763	0.0118462	0.0110038
																		425	5	0.00313209	0.00087384	0.0110038
																		426	13	0.00313978	NA	0.0262214
																		427	6	0.00319245	0.000103376	0.0242392
																		428	8	0.00322566	0.00275346	0.000600993
																		429	16	0.00324882	0.00220773	NA
																		430	14	0.00329858	NA	0.0218957
																		431	10	0.00331601	0.00599056	0.000126923
																		432	8	0.0033243	0.0162118	0.0135259
																		433	12	0.00335387	0.0146961	NA
																		434	6	0.00341045	0.0131911	0.0131911
																		435	6	0.00348464	0.0101599	0.0131911
																		436	5	0.00350527	0.000112092	0.00948744
																		437	5	0.00358411	0.025247	0.0194021
																		438	5	0.00358897	0.0118462	0.0233932
																		439	7	0.00372255	0.0141985	0.0153739
																		440	7	0.00385298	9.43275e-05	0.0328609
																		441	7	0.00385298	0.0019548	0.0118442
																		442	5	0.00403014	0.0110038	0.00847309
																		443	5	0.00403014	0.00931723	0.000514668
																		444	8	0.00409526	8.55087e-06	0.00221829
																		445	6	0.0041818	0.0121816	0.0172206
																		446	6	0.00422895	0.0110038	0.00847309
																		447	6	0.00426842	0.0131911	0.0111712
																		448	5	0.00429624	0.00465124	0.00931723
																		449	6	0.00429685	0.0101608	0.0135293
																		450	8	0.00450998	0.00557101	0.0162118
																		451	7	0.00452521	0.0118442	0.0107678
																		452	15	0.00467506	NA	0.0151253
																		453	8	0.00473272	0.00266349	0.00484916
																		454	8	0.00479507	0.00494804	0.0162145
																		455	8	0.00482337	0.000188831	0.00372075
																		456	8	0.00482895	0.0118442	0.0153739
																		457	6	0.00494968	0.0121816	0.0111712
																		458	6	0.00499691	0.0458943	0.00931723
																		459	10	0.00529435	0.00640849	0.000605264
																		460	6	0.0053082	0.0154606	0.0111712
																		461	6	0.00553951	0.00410425	0.0242392
																		462	7	0.00557381	0.000205558	0.0153739
																		463	6	0.00567855	0.00738052	0.00108103
																		464	8	0.0057923	0.0162118	0.00597246
																		465	6	0.00586814	0.00326326	0.0262369
																		466	16	0.00590434	0.0108342	NA
																		467	6	0.00606067	0.0121816	0.00905612
																		468	5	0.00610893	0.00509164	0.00499934
																		469	5	0.00654824	0.00383464	0.00931723
																		470	13	0.00672964	NA	NA
																		471	4	0.00678481	0.00813624	0.00678366
																		472	6	0.00678481	0.00813624	0.00813624
																		473	5	0.00678481	0.00383464	0.0235799
																		474	7	0.00678481	0.00813624	0.00678366
																		475	7	0.00692814	NA	0.0141985
																		476	3	0.00712466	0.00559985	0.000427507
																		477	6	0.00727691	0.0131911	0.0222382
																		478	10	0.00729216	0.0110884	0.0115533
																		479	8	0.00740677	0.0135259	0.000645071
																		480	4	0.00746139	0.00678366	0.00746012
																		481	5	0.00746139	0.0148784	0.0175657
																		482	4	0.00746139	0.000454637	0.000646879
																		483	9	0.00773284	NA	0.0135259
																		484	8	0.00778913	0.0162118	NA
																		485	6	0.0078143	0.00340931	0.0101599
																		486	5	0.00793087	0.01437	0.0110038
																		487	6	0.00809349	0.0166771	0.00191649
																		488	8	0.00823948	0.0175523	0.024231
																		489	6	0.00838836	0.0118462	0.0244137
																		490	6	0.00838836	0.0118462	0.000232509
																		491	5	0.00847453	0.0021971	0.0110038
																		492	5	0.00847453	0.0227455	0.00847309
																		493	5	0.00847453	0.0160497	0.0101608
																		494	5	0.00847453	0.0101608	0.00156442
																		495	5	0.00847453	0.0110038	0.01437
																		496	5	0.00847453	0.0110038	0.0110038
																		497	5	0.00847453	0.00931723	0.00470903
																		498	5	0.00847453	0.00107081	0.0110038
																		499	5	0.00847453	0.0168887	0.00963059
																		500	5	0.00847453	0.00847309	0.012688
																		501	6	0.00859655	3.88717e-05	0.0111712
																		502	5	0.00881351	0.0115116	0.00746012
																		503	6	0.00917004	0.0192302	0.0111712
																		504	5	0.00931881	0.00847309	0.00931723
																		505	6	0.00931881	NA	0.0185649
																		506	5	0.00931881	0.00847309	0.0110038
																		507	5	0.00931881	0.0101608	0.012688
																		508	5	0.00931881	0.0101608	0.00847309
																		509	6	0.00941337	0.00410425	0.00905612
																		510	6	0.00965104	0.00948744	0.0121857
																		511	11	0.00966026	0.013368	NA
																		512	8	0.00982452	0.00484916	0.0162118
																		513	6	0.0101617	0.0182258	0.00748725
																		514	6	0.0101617	0.0101599	0.0131911
																		515	6	0.0101617	0.0162145	0.00326326
																		516	6	0.0101617	0.0212364	0.00905612
																		517	6	0.0101617	0.0121816	0.0111712
																		518	6	0.0101617	NA	0.0111712
																		519	6	0.0101617	0.0111712	0.000768419
																		520	6	0.0101617	0.0111712	0.0131911
																		521	6	0.0101617	0.0131911	0.0131911
																		522	5	0.0101625	0.00283419	0.0101608
																		523	6	0.0101625	0.0113789	0.00847309
																		524	6	0.0101625	0.0101608	0.00156442
																		525	5	0.0101625	0.0101608	0.0168887
																		526	6	0.0101625	0.01437	0.0110038
																		527	8	0.0103249	0.000273549	0.00293768
																		528	7	0.0106224	0.0153739	0.0165481
																		529	11	0.010703	0.0203937	0.0185555
																		530	5	0.0110057	0.0110038	0.00931723
																		531	7	0.011072	0.00636662	0.000485287
																		532	6	0.0111731	0.0111712	0.0101599
																		533	7	0.0118402	0.0118442	0.0118442
																		534	7	0.0118462	NA	0.0188928
																		535	7	0.0118462	NA	0.00236224
																		536	6	0.0121836	0.0101599	0.00451678
																		537	11	0.0122384	0.00356976	NA
																		538	10	0.0124712	0.000885199	NA
																		539	6	0.0126902	0.0110038	0.0152101
																		540	7	0.0130242	0.0188928	0.00103834
																		541	7	0.0130242	NA	0.0153739
																		542	8	0.0135282	0.0135259	0.0175523
																		543	6	0.0136115	0.0101608	0.0160497
																		544	9	0.0139646	0.0130977	0.00760366
																		545	8	0.0148721	0.0162118	0.00545965
																		546	7	0.0153765	0.00306362	0.0165481
																		547	6	0.0162172	0.0141998	0.0121816
																		548	10	0.0168844	0.00765696	0.0202269
																		549	4	NA	0.00763097	0.00509164
																		550	8	NA	0.0175523	NA
																		551	10	NA	NA	0.0185555
																		552	8	NA	0.0188912	0.000323843
																		553	12	NA	0.00284991	0.000603311
																		554	12	NA	0.00047021	0.00139589
																		555	11	NA	0.0185555	0.00253349
																		556	8	NA	0.0215643	4.1899e-05
																		557	9	NA	0.00169276	0.015205
																		558	6	NA	0.0177271	0.0152101
																		559	6	NA	0.0101599	0.0101599
																		560	9	NA	0.0106603	0.00544853
																		561	6	NA	0.0141998	0.004267
																		562	14	NA	0.00272349	0.00291614
																		563	25	NA	NA	0.00136197
																		564	15	NA	0.00062959	3.03502e-05
																		565	11	NA	0.0167141	0.0167141
																		566	14	NA	0.0258896	0.00576331
																		567	12	NA	0.0132356	NA
																		568	6	NA	NA	0.00340931
																		569	22	NA	0.000299251	0.0011655
																		570	43	NA	0.00172005	NA
																		571	13	NA	0.00552563	0.00716828
																		572	12	NA	0.00140003	0.00572008
																		573	10	NA	0.00261798	0.0368005
																		574	10	NA	0.00617983	0.015205
																		575	6	NA	0.0121816	NA
																		576	15	NA	0.000509013	0.00324774
																		577	16	NA	0.0252257	0.0252257
																		578	19	NA	NA	3.57259e-05
																		579	13	NA	0.00836734	0.00423009
																		580	10	NA	0.000827073	0.0168815
